# Supplementary material for: STAT3-mediated allelic imbalance of novel genetic variant Rs1047643 and B-cell-specific super-enhancer in association with systemic lupus erythematosus
Source: eLife. 2022 Feb 21;11:e72837. doi: 10.7554/eLife.72837 (PMC8884724; doi:10.7554/eLife.72837)
Supplement: Figure 2—source data 1. — This zip archive contains all source data used for the quantitative analyses shown in Figure 2. [file elife-72837-fig2-data1.zip]

Archive with 9 entries (8 files):
- Figure 2-Source Data 1.txt
- __MACOSX/
- __MACOSX/._Figure 2-Source Data 1.txt
- Figure 2-Source Data 2.txt
- __MACOSX/._Figure 2-Source Data 2.txt
- Figure 2-Source Data 3.txt
- __MACOSX/._Figure 2-Source Data 3.txt
- Figure 2-Source Data 4.txt
- __MACOSX/._Figure 2-Source Data 4.txt
