# Supplementary material for: STAT3-mediated allelic imbalance of novel genetic variant Rs1047643 and B-cell-specific super-enhancer in association with systemic lupus erythematosus
Source: eLife. 2022 Feb 21;11:e72837. doi: 10.7554/eLife.72837 (PMC8884724; doi:10.7554/eLife.72837)
Supplement: Figure 2—source data 1. — This zip archive contains all source data used for the quantitative analyses shown in Figure 2. [file elife-72837-fig2-data1.zip › Figure 2-Source Data 1.txt]

study	alleles	case	control	pValue	beta	lowConf	upperConf
Non-rN B cells	T vs. C	0.593007031095266	0.454356611525729	0.00550960887316581	0.138650419569537	0.0456744227213153	0.231626416417759
rN B cells	C vs. T	0.620599739243807	0.483619163869393	0.0460741983444805	0.136980575374414	0.0038568512578338	0.270104299490995
