# Supplementary material for: STAT3-mediated allelic imbalance of novel genetic variant Rs1047643 and B-cell-specific super-enhancer in association with systemic lupus erythematosus
Source: eLife. 2022 Feb 21;11:e72837. doi: 10.7554/eLife.72837 (PMC8884724; doi:10.7554/eLife.72837)
Supplement: Figure 2—source data 1. — This zip archive contains all source data used for the quantitative analyses shown in Figure 2. [file elife-72837-fig2-data1.zip › Figure 2-Source Data 2.txt]

id	chr	pos	ratio	group
rs1047643	chr8	11660362	0.27	CNTL
rs1047643	chr8	11660362	0.5	CNTL
rs1047643	chr8	11660362	0.21	CNTL
rs1047643	chr8	11660362	0.59	CNTL
rs1047643	chr8	11660362	0.54	CNTL
rs1047643	chr8	11660362	0.6	CNTL
rs1047643	chr8	11660362	0.55	CNTL
rs1047643	chr8	11660362	0.44	CNTL
rs1047643	chr8	11660362	0.5	CNTL
rs1047643	chr8	11660362	0.35	CNTL
rs1047643	chr8	11660362	0.53	SLE
rs1047643	chr8	11660362	0.62	SLE
rs1047643	chr8	11660362	0.72	SLE
rs1047643	chr8	11660362	0.54	SLE
rs1047643	chr8	11660362	0.67	SLE
rs1047643	chr8	11660362	0.59	SLE
rs1047643	chr8	11660362	0.64	SLE
rs1047643	chr8	11660362	0.58	SLE
rs1047643	chr8	11660362	0.58	SLE
rs1047643	chr8	11660362	0.45	SLE
