# Supplementary material for: STAT3-mediated allelic imbalance of novel genetic variant Rs1047643 and B-cell-specific super-enhancer in association with systemic lupus erythematosus
Source: eLife. 2022 Feb 21;11:e72837. doi: 10.7554/eLife.72837 (PMC8884724; doi:10.7554/eLife.72837)
Supplement: Figure 3—source data 1. — This zip archive contains all source data used for the quantitative analyses shown in Figure 3. [file elife-72837-fig3-data1.zip › Figure 3-Source Data 1.txt]

11260000	11260000	2316.802
11260000	11270000	758.0701
11270000	11270000	2146.0312
11260000	11280000	311.7219
11270000	11280000	943.1903
11280000	11280000	2885.8652
11260000	11290000	277.0463
11270000	11290000	557.153
11280000	11290000	1298.9366
11290000	11290000	2829.7905
11260000	11300000	273.15283
11270000	11300000	481.156
11280000	11300000	851.30414
11290000	11300000	1160.4529
11300000	11300000	3115.9446
11260000	11310000	321.40558
11270000	11310000	626.69885
11280000	11310000	629.0475
11290000	11310000	668.0881
11300000	11310000	981.09564
11310000	11310000	2903.5334
11260000	11320000	442.53323
11270000	11320000	641.8648
11280000	11320000	464.4237
11290000	11320000	385.69202
11300000	11320000	432.14822
11310000	11320000	1022.0356
11320000	11320000	2403.715
11260000	11330000	365.4198
11270000	11330000	474.28973
11280000	11330000	306.25742
11290000	11330000	267.34848
11300000	11330000	289.4997
11310000	11330000	431.13873
11320000	11330000	994.10095
11330000	11330000	2172.1062
11260000	11340000	179.17033
11270000	11340000	339.26544
11280000	11340000	245.52434
11290000	11340000	198.86304
11300000	11340000	189.14546
11310000	11340000	305.17285
11320000	11340000	409.14252
11330000	11340000	827.30743
11340000	11340000	2907.7356
11260000	11350000	160.04245
11270000	11350000	285.9855
11280000	11350000	188.82837
11290000	11350000	160.00919
11300000	11350000	166.0097
11310000	11350000	258.5021
11320000	11350000	311.91473
11330000	11350000	473.71857
11340000	11350000	1142.6171
11350000	11350000	2688.9946
11260000	11360000	133.819
11270000	11360000	215.79828
11280000	11360000	159.0945
11290000	11360000	139.81311
11300000	11360000	162.88522
11310000	11360000	215.65698
11320000	11360000	252.56456
11330000	11360000	371.45953
11340000	11360000	621.4361
11350000	11360000	1277.036
11360000	11360000	2853.6086
11260000	11370000	114.15747
11270000	11370000	160.20729
11280000	11370000	156.60802
11290000	11370000	140.63986
11300000	11370000	145.88608
11310000	11370000	169.12933
11320000	11370000	211.31264
11330000	11370000	272.41895
11340000	11370000	443.97964
11350000	11370000	696.8905
11360000	11370000	1414.6079
11370000	11370000	3473.9434
11260000	11380000	109.220856
11270000	11380000	208.99875
11280000	11380000	154.00351
11290000	11380000	138.26768
11300000	11380000	135.09982
11310000	11380000	170.77827
11320000	11380000	214.18596
11330000	11380000	322.222
11340000	11380000	551.1644
11350000	11380000	776.3475
11360000	11380000	1037.335
11370000	11380000	1452.373
11380000	11380000	3146.76
11260000	11390000	164.2246
11270000	11390000	258.99527
11280000	11390000	177.47432
11290000	11390000	156.84563
11300000	11390000	151.62321
11310000	11390000	220.97728
11320000	11390000	267.2822
11330000	11390000	436.37488
11340000	11390000	763.8244
11350000	11390000	830.54785
11360000	11390000	707.2334
11370000	11390000	648.54016
11380000	11390000	1196.2455
11390000	11390000	2914.8196
11260000	11400000	194.0806
11270000	11400000	290.73825
11280000	11400000	197.98941
11290000	11400000	179.76593
11300000	11400000	157.84297
11310000	11400000	224.04831
11320000	11400000	330.3575
11330000	11400000	534.22516
11340000	11400000	670.64874
11350000	11400000	613.15424
11360000	11400000	529.7646
11370000	11400000	436.85315
11380000	11400000	588.0151
11390000	11400000	1204.6282
11400000	11400000	2916.279
11260000	11410000	244.54913
11270000	11410000	313.74835
11280000	11410000	183.47852
11290000	11410000	169.19057
11300000	11410000	196.40509
11310000	11410000	246.08731
11320000	11410000	372.07013
11330000	11410000	605.61847
11340000	11410000	541.209
11350000	11410000	478.70538
11360000	11410000	390.6019
11370000	11410000	308.8539
11380000	11410000	377.21982
11390000	11410000	498.91153
11400000	11410000	874.1253
11410000	11410000	2599.3086
11260000	11420000	219.62918
11270000	11420000	216.50432
11280000	11420000	174.07971
11290000	11420000	147.63585
11300000	11420000	154.83571
11310000	11420000	182.4798
11320000	11420000	276.70023
11330000	11420000	365.2226
11340000	11420000	266.78696
11350000	11420000	205.24731
11360000	11420000	200.31735
11370000	11420000	171.08891
11380000	11420000	191.73222
11390000	11420000	217.9219
11400000	11420000	342.05444
11410000	11420000	773.2241
11420000	11420000	2622.9988
11260000	11430000	199.32817
11270000	11430000	181.19868
11280000	11430000	123.06158
11290000	11430000	131.26239
11300000	11430000	124.09579
11310000	11430000	125.834206
11320000	11430000	213.18748
11330000	11430000	266.4123
11340000	11430000	166.37733
11350000	11430000	148.9215
11360000	11430000	148.07587
11370000	11430000	123.75813
11380000	11430000	123.59565
11390000	11430000	137.17773
11400000	11430000	233.21645
11410000	11430000	356.65918
11420000	11430000	747.647
11430000	11430000	3522.2288
11260000	11440000	248.51025
11270000	11440000	215.41432
11280000	11440000	151.80182
11290000	11440000	139.75522
11300000	11440000	125.75154
11310000	11440000	155.92014
11320000	11440000	219.20834
11330000	11440000	318.44632
11340000	11440000	228.8439
11350000	11440000	171.162
11360000	11440000	143.99075
11370000	11440000	128.45216
11380000	11440000	125.16234
11390000	11440000	156.98402
11400000	11440000	219.03113
11410000	11440000	330.1109
11420000	11440000	517.9486
11430000	11440000	819.5473
11440000	11440000	2381.9316
11260000	11450000	196.11774
11270000	11450000	166.05698
11280000	11450000	116.19962
11290000	11450000	107.61168
11300000	11450000	99.95929
11310000	11450000	134.46573
11320000	11450000	165.0613
11330000	11450000	237.61562
11340000	11450000	137.45924
11350000	11450000	107.755135
11360000	11450000	97.8612
11370000	11450000	86.11287
11380000	11450000	82.432724
11390000	11450000	110.55312
11400000	11450000	137.55516
11410000	11450000	225.73761
11420000	11450000	313.1028
11430000	11450000	421.25543
11440000	11450000	819.5521
11450000	11450000	2544.6865
11260000	11460000	162.77939
11270000	11460000	114.28903
11280000	11460000	90.63319
11290000	11460000	83.3239
11300000	11460000	104.00427
11310000	11460000	108.035416
11320000	11460000	134.74306
11330000	11460000	165.98491
11340000	11460000	102.23444
11350000	11460000	77.23882
11360000	11460000	67.081215
11370000	11460000	65.673584
11380000	11460000	71.18087
11390000	11460000	71.57574
11400000	11460000	105.40066
11410000	11460000	185.0025
11420000	11460000	257.3917
11430000	11460000	317.55017
11440000	11460000	437.2862
11450000	11460000	821.70526
11460000	11460000	2265.1062
11260000	11470000	133.52342
11270000	11470000	91.753494
11280000	11470000	88.4559
11290000	11470000	89.012276
11300000	11470000	74.75358
11310000	11470000	80.21676
11320000	11470000	101.13565
11330000	11470000	121.81163
11340000	11470000	64.617714
11350000	11470000	58.07428
11360000	11470000	62.057068
11370000	11470000	61.35989
11380000	11470000	54.859592
11390000	11470000	62.439476
11400000	11470000	90.57673
11410000	11470000	119.47305
11420000	11470000	194.49738
11430000	11470000	221.20287
11440000	11470000	282.0198
11450000	11470000	392.05182
11460000	11470000	822.5871
11470000	11470000	2450.721
11260000	11480000	114.10765
11270000	11480000	87.3647
11280000	11480000	75.937515
11290000	11480000	66.466606
11300000	11480000	79.49865
11310000	11480000	70.429
11320000	11480000	99.685455
11330000	11480000	104.767105
11340000	11480000	64.36159
11350000	11480000	53.9839
11360000	11480000	50.09385
11370000	11480000	49.056034
11380000	11480000	44.610188
11390000	11480000	44.820194
11400000	11480000	74.006714
11410000	11480000	113.777695
11420000	11480000	153.77321
11430000	11480000	179.19147
11440000	11480000	222.03468
11450000	11480000	307.59122
11460000	11480000	468.59674
11470000	11480000	876.2733
11480000	11480000	2605.9932
11260000	11490000	102.12692
11270000	11490000	72.15916
11280000	11490000	72.48704
11290000	11490000	63.092125
11300000	11490000	74.17516
11310000	11490000	70.43589
11320000	11490000	64.456635
11330000	11490000	87.46616
11340000	11490000	43.686993
11350000	11490000	44.356182
11360000	11490000	53.848293
11370000	11490000	52.28552
11380000	11490000	46.673492
11390000	11490000	47.494537
11400000	11490000	61.694458
11410000	11490000	110.10374
11420000	11490000	163.39108
11430000	11490000	175.99365
11440000	11490000	192.38715
11450000	11490000	237.58109
11460000	11490000	311.76666
11470000	11490000	423.45212
11480000	11490000	781.5197
11490000	11490000	2679.7927
11260000	11500000	107.31263
11270000	11500000	78.26308
11280000	11500000	57.525436
11290000	11500000	74.184326
11300000	11500000	59.558273
11310000	11500000	64.65882
11320000	11500000	70.75471
11330000	11500000	89.82613
11340000	11500000	51.963894
11350000	11500000	44.486977
11360000	11500000	39.961994
11370000	11500000	41.668297
11380000	11500000	39.000355
11390000	11500000	44.360184
11400000	11500000	65.252014
11410000	11500000	95.045715
11420000	11500000	128.34566
11430000	11500000	158.88074
11440000	11500000	165.88618
11450000	11500000	206.77425
11460000	11500000	260.86435
11470000	11500000	314.1406
11480000	11500000	397.5215
11490000	11500000	849.0886
11500000	11500000	2351.8066
11260000	11510000	102.2966
11270000	11510000	72.23152
11280000	11510000	54.037006
11290000	11510000	58.131985
11300000	11510000	60.166313
11310000	11510000	59.69309
11320000	11510000	52.76558
11330000	11510000	89.31755
11340000	11510000	52.975937
11350000	11510000	31.735626
11360000	11510000	35.387737
11370000	11510000	32.732742
11380000	11510000	39.50792
11390000	11510000	36.929157
11400000	11510000	57.219406
11410000	11510000	84.36222
11420000	11510000	114.3878
11430000	11510000	147.14392
11440000	11510000	141.70535
11450000	11510000	195.24231
11460000	11510000	224.3371
11470000	11510000	238.98184
11480000	11510000	313.09802
11490000	11510000	429.72964
11500000	11510000	760.4094
11510000	11510000	2858.5386
11260000	11520000	98.995056
11270000	11520000	57.687286
11280000	11520000	59.834198
11290000	11520000	52.56885
11300000	11520000	60.66299
11310000	11520000	44.9001
11320000	11520000	74.02733
11330000	11520000	99.78216
11340000	11520000	45.306152
11350000	11520000	26.789955
11360000	11520000	32.994286
11370000	11520000	36.16146
11380000	11520000	30.450926
11390000	11520000	37.672062
11400000	11520000	64.68314
11410000	11520000	94.686195
11420000	11520000	111.901695
11430000	11520000	129.24539
11440000	11520000	140.73517
11450000	11520000	178.63745
11460000	11520000	206.63568
11470000	11520000	240.25624
11480000	11520000	265.56683
11490000	11520000	315.03934
11500000	11520000	422.4505
11510000	11520000	744.2777
11520000	11520000	2681.9995
11260000	11530000	89.211365
11270000	11530000	70.19751
11280000	11530000	52.40968
11290000	11530000	61.3694
11300000	11530000	49.73038
11310000	11530000	52.720165
11320000	11530000	77.70153
11330000	11530000	74.68072
11340000	11530000	40.30071
11350000	11530000	40.842873
11360000	11530000	38.670322
11370000	11530000	40.39492
11380000	11530000	43.880447
11390000	11530000	36.99508
11400000	11530000	45.898773
11410000	11530000	88.22751
11420000	11530000	134.3773
11430000	11530000	127.3473
11440000	11530000	144.9084
11450000	11530000	150.07217
11460000	11530000	201.24908
11470000	11530000	204.4314
11480000	11530000	225.06253
11490000	11530000	252.8688
11500000	11530000	284.08817
11510000	11530000	405.43817
11520000	11530000	880.5403
11530000	11530000	2564.1292
11260000	11540000	84.65399
11270000	11540000	62.16385
11280000	11540000	57.410873
11290000	11540000	53.30889
11300000	11540000	57.44967
11310000	11540000	51.504047
11320000	11540000	67.36616
11330000	11540000	78.57688
11340000	11540000	51.96982
11350000	11540000	46.656525
11360000	11540000	38.694885
11370000	11540000	52.09131
11380000	11540000	35.62827
11390000	11540000	40.792976
11400000	11540000	57.064083
11410000	11540000	78.201164
11420000	11540000	113.42382
11430000	11540000	138.67537
11440000	11540000	134.71097
11450000	11540000	153.09212
11460000	11540000	177.72183
11470000	11540000	181.41916
11480000	11540000	204.66252
11490000	11540000	211.95668
11500000	11540000	244.23077
11510000	11540000	303.19034
11520000	11540000	413.46594
11530000	11540000	783.5009
11540000	11540000	2458.2285
11260000	11550000	90.28308
11270000	11550000	77.79357
11280000	11550000	54.55549
11290000	11550000	57.425503
11300000	11550000	58.28103
11310000	11550000	55.732655
11320000	11550000	60.3009
11330000	11550000	86.51883
11340000	11550000	56.93963
11350000	11550000	41.47623
11360000	11550000	38.14907
11370000	11550000	32.41168
11380000	11550000	28.348116
11390000	11550000	41.383293
11400000	11550000	65.895905
11410000	11550000	89.4731
11420000	11550000	112.93435
11430000	11550000	148.08647
11440000	11550000	133.63692
11450000	11550000	156.56
11460000	11550000	183.27866
11470000	11550000	179.01202
11480000	11550000	188.4916
11490000	11550000	204.68623
11500000	11550000	233.11885
11510000	11550000	275.3627
11520000	11550000	317.46896
11530000	11550000	476.22186
11540000	11550000	897.91504
11550000	11550000	2482.3381
11260000	11560000	102.85146
11270000	11560000	75.82556
11280000	11560000	56.77762
11290000	11560000	56.65381
11300000	11560000	60.889996
11310000	11560000	66.32048
11320000	11560000	74.32892
11330000	11560000	93.58388
11340000	11560000	54.13773
11350000	11560000	44.364662
11360000	11560000	43.76274
11370000	11560000	62.554665
11380000	11560000	43.96733
11390000	11560000	48.766808
11400000	11560000	63.897564
11410000	11560000	88.685776
11420000	11560000	135.2343
11430000	11560000	137.6094
11440000	11560000	153.29234
11450000	11560000	148.7071
11460000	11560000	150.06496
11470000	11560000	183.78864
11480000	11560000	186.45901
11490000	11560000	182.8192
11500000	11560000	212.14622
11510000	11560000	233.00589
11520000	11560000	278.8711
11530000	11560000	379.9894
11540000	11560000	490.40744
11550000	11560000	864.67175
11560000	11560000	2258.6653
11260000	11570000	114.5224
11270000	11570000	75.622375
11280000	11570000	71.045456
11290000	11570000	67.03153
11300000	11570000	59.087093
11310000	11570000	58.823093
11320000	11570000	90.13032
11330000	11570000	83.86655
11340000	11570000	57.419563
11350000	11570000	46.57512
11360000	11570000	51.250317
11370000	11570000	49.14706
11380000	11570000	41.627895
11390000	11570000	41.199627
11400000	11570000	64.999916
11410000	11570000	102.37245
11420000	11570000	131.02835
11430000	11570000	152.0508
11440000	11570000	157.61328
11450000	11570000	152.3095
11460000	11570000	177.5247
11470000	11570000	180.7897
11480000	11570000	186.65195
11490000	11570000	194.18285
11500000	11570000	187.62863
11510000	11570000	216.82115
11520000	11570000	230.32707
11530000	11570000	319.00537
11540000	11570000	353.56625
11550000	11570000	423.46384
11560000	11570000	782.6406
11570000	11570000	2433.9014
11260000	11580000	116.13626
11270000	11580000	96.76282
11280000	11580000	71.65455
11290000	11580000	65.94996
11300000	11580000	81.18451
11310000	11580000	73.48439
11320000	11580000	86.97168
11330000	11580000	103.639275
11340000	11580000	67.79332
11350000	11580000	43.014362
11360000	11580000	51.65399
11370000	11580000	51.494724
11380000	11580000	43.785
11390000	11580000	50.733124
11400000	11580000	71.45666
11410000	11580000	103.365685
11420000	11580000	163.75616
11430000	11580000	167.36089
11440000	11580000	159.00359
11450000	11580000	169.38797
11460000	11580000	182.16957
11470000	11580000	167.91591
11480000	11580000	176.71999
11490000	11580000	178.10397
11500000	11580000	194.0322
11510000	11580000	184.35233
11520000	11580000	215.80827
11530000	11580000	264.44907
11540000	11580000	274.25116
11550000	11580000	312.36758
11560000	11580000	420.94467
11570000	11580000	855.9473
11580000	11580000	2317.2224
11260000	11590000	177.93108
11270000	11590000	126.626755
11280000	11590000	76.75156
11290000	11590000	81.768265
11300000	11590000	83.94141
11310000	11590000	92.64409
11320000	11590000	123.503944
11330000	11590000	145.89742
11340000	11590000	90.81099
11350000	11590000	65.26088
11360000	11590000	58.399563
11370000	11590000	56.755695
11380000	11590000	50.623474
11390000	11590000	66.09287
11400000	11590000	92.1936
11410000	11590000	148.2207
11420000	11590000	203.48395
11430000	11590000	194.82068
11440000	11590000	165.88277
11450000	11590000	177.50458
11460000	11590000	179.19691
11470000	11590000	175.36696
11480000	11590000	159.9288
11490000	11590000	173.87221
11500000	11590000	166.94615
11510000	11590000	175.4434
11520000	11590000	176.55476
11530000	11590000	200.03957
11540000	11590000	236.53401
11550000	11590000	228.66483
11560000	11590000	305.58554
11570000	11590000	401.075
11580000	11590000	718.06555
11590000	11590000	2239.193
11260000	11600000	199.24286
11270000	11600000	168.43164
11280000	11600000	87.231346
11290000	11600000	99.2292
11300000	11600000	103.095345
11310000	11600000	110.83033
11320000	11600000	147.89488
11330000	11600000	178.3347
11340000	11600000	104.14412
11350000	11600000	87.33166
11360000	11600000	70.36614
11370000	11600000	63.75349
11380000	11600000	61.30591
11390000	11600000	85.084755
11400000	11600000	111.44611
11410000	11600000	180.29915
11420000	11600000	229.52562
11430000	11600000	192.336
11440000	11600000	199.61407
11450000	11600000	179.32968
11460000	11600000	159.08426
11470000	11600000	135.10254
11480000	11600000	131.05156
11490000	11600000	130.1981
11500000	11600000	138.95316
11510000	11600000	155.58212
11520000	11600000	154.3033
11530000	11600000	175.34232
11540000	11600000	175.50145
11550000	11600000	192.07758
11560000	11600000	204.66379
11570000	11600000	283.4131
11580000	11600000	355.11688
11590000	11600000	776.9612
11600000	11600000	2752.3643
11260000	11610000	151.1407
11270000	11610000	109.83608
11280000	11610000	91.213486
11290000	11610000	90.65874
11300000	11610000	74.862274
11310000	11610000	86.19301
11320000	11610000	117.74616
11330000	11610000	127.57669
11340000	11610000	76.411545
11350000	11610000	55.196884
11360000	11610000	54.23531
11370000	11610000	63.513805
11380000	11610000	53.23624
11390000	11610000	73.144104
11400000	11610000	85.99159
11410000	11610000	131.25772
11420000	11610000	175.75642
11430000	11610000	144.77478
11440000	11610000	150.69803
11450000	11610000	143.33916
11460000	11610000	131.89787
11470000	11610000	130.88031
11480000	11610000	124.61999
11490000	11610000	127.29248
11500000	11610000	134.28813
11510000	11610000	127.43619
11520000	11610000	132.44307
11530000	11610000	134.01141
11540000	11610000	159.2224
11550000	11610000	161.52652
11560000	11610000	160.13324
11570000	11610000	211.52228
11580000	11610000	240.43202
11590000	11610000	375.2204
11600000	11610000	697.91943
11610000	11610000	2589.182
11260000	11620000	87.89071
11270000	11620000	105.44441
11280000	11620000	84.43904
11290000	11620000	76.295906
11300000	11620000	76.61048
11310000	11620000	81.345825
11320000	11620000	97.38346
11330000	11620000	104.47306
11340000	11620000	94.62895
11350000	11620000	72.58154
11360000	11620000	67.43643
11370000	11620000	59.21585
11380000	11620000	58.50635
11390000	11620000	77.727585
11400000	11620000	87.02502
11410000	11620000	109.575645
11420000	11620000	125.19677
11430000	11620000	104.62967
11440000	11620000	107.03529
11450000	11620000	103.86316
11460000	11620000	104.785545
11470000	11620000	85.01505
11480000	11620000	84.32303
11490000	11620000	78.934845
11500000	11620000	83.51177
11510000	11620000	92.414795
11520000	11620000	81.78164
11530000	11620000	70.962906
11540000	11620000	92.05499
11550000	11620000	95.04488
11560000	11620000	104.02815
11570000	11620000	120.1957
11580000	11620000	159.87437
11590000	11620000	234.73184
11600000	11620000	314.82834
11610000	11620000	792.0916
11620000	11620000	2205.7065
11260000	11630000	78.38641
11270000	11630000	79.93214
11280000	11630000	71.6901
11290000	11630000	67.76884
11300000	11630000	62.369038
11310000	11630000	82.86569
11320000	11630000	86.75973
11330000	11630000	77.22824
11340000	11630000	64.69488
11350000	11630000	67.78518
11360000	11630000	49.443195
11370000	11630000	66.069626
11380000	11630000	67.68482
11390000	11630000	63.943554
11400000	11630000	80.739494
11410000	11630000	83.89782
11420000	11630000	96.20285
11430000	11630000	87.59036
11440000	11630000	81.90176
11450000	11630000	68.50871
11460000	11630000	69.456474
11470000	11630000	69.909355
11480000	11630000	68.29167
11490000	11630000	78.385895
11500000	11630000	69.939476
11510000	11630000	79.914635
11520000	11630000	66.2142
11530000	11630000	72.48665
11540000	11630000	75.03454
11550000	11630000	68.37932
11560000	11630000	77.97138
11570000	11630000	111.89765
11580000	11630000	128.31284
11590000	11630000	148.04227
11600000	11630000	212.30771
11610000	11630000	324.95108
11620000	11630000	900.05194
11630000	11630000	2789.7793
11260000	11640000	67.7244
11270000	11640000	67.5856
11280000	11640000	59.149742
11290000	11640000	60.834873
11300000	11640000	66.33377
11310000	11640000	73.22125
11320000	11640000	64.0465
11330000	11640000	70.97544
11340000	11640000	68.24347
11350000	11640000	59.898766
11360000	11640000	55.448654
11370000	11640000	59.35798
11380000	11640000	43.782547
11390000	11640000	61.340267
11400000	11640000	53.857635
11410000	11640000	74.65724
11420000	11640000	90.60917
11430000	11640000	75.00028
11440000	11640000	81.506004
11450000	11640000	67.82983
11460000	11640000	75.20025
11470000	11640000	68.639786
11480000	11640000	63.107277
11490000	11640000	56.952858
11500000	11640000	65.119606
11510000	11640000	60.9245
11520000	11640000	59.764553
11530000	11640000	82.020966
11540000	11640000	67.57542
11550000	11640000	75.706696
11560000	11640000	77.15318
11570000	11640000	97.93183
11580000	11640000	108.241776
11590000	11640000	134.5386
11600000	11640000	179.5941
11610000	11640000	252.86928
11620000	11640000	487.24133
11630000	11640000	1080.6759
11640000	11640000	2721.3784
11260000	11650000	61.71129
11270000	11650000	85.06122
11280000	11650000	72.31309
11290000	11650000	66.892944
11300000	11650000	69.43953
11310000	11650000	73.21384
11320000	11650000	76.44872
11330000	11650000	88.11566
11340000	11650000	76.33847
11350000	11650000	76.92101
11360000	11650000	61.97792
11370000	11650000	59.23891
11380000	11650000	61.445705
11390000	11650000	68.79917
11400000	11650000	65.260765
11410000	11650000	74.17913
11420000	11650000	88.952286
11430000	11650000	78.62475
11440000	11650000	75.199455
11450000	11650000	64.168045
11460000	11650000	51.23795
11470000	11650000	51.62842
11480000	11650000	60.196915
11490000	11650000	38.628185
11500000	11650000	55.582684
11510000	11650000	59.113335
11520000	11650000	48.92727
11530000	11650000	48.495678
11540000	11650000	55.802826
11550000	11650000	68.32284
11560000	11650000	68.20883
11570000	11650000	86.59342
11580000	11650000	99.03194
11590000	11650000	115.210594
11600000	11650000	139.74916
11610000	11650000	216.21645
11620000	11650000	452.00095
11630000	11650000	691.5004
11640000	11650000	1059.2654
11650000	11650000	2856.142
11260000	11660000	51.124714
11270000	11660000	74.64366
11280000	11660000	70.60559
11290000	11660000	73.418015
11300000	11660000	72.277725
11310000	11660000	89.464645
11320000	11660000	76.87573
11330000	11660000	75.11534
11340000	11660000	84.15346
11350000	11660000	74.34608
11360000	11660000	67.99281
11370000	11660000	65.94651
11380000	11660000	66.33035
11390000	11660000	74.80813
11400000	11660000	77.746765
11410000	11660000	86.33811
11420000	11660000	81.16483
11430000	11660000	63.45789
11440000	11660000	69.75731
11450000	11660000	59.29386
11460000	11660000	52.62695
11470000	11660000	50.074024
11480000	11660000	50.89838
11490000	11660000	42.75203
11500000	11660000	33.871456
11510000	11660000	56.763508
11520000	11660000	46.324333
11530000	11660000	39.86719
11540000	11660000	58.18584
11550000	11660000	58.219254
11560000	11660000	62.27368
11570000	11660000	66.04872
11580000	11660000	84.683
11590000	11660000	100.157074
11600000	11660000	127.835106
11610000	11660000	192.22536
11620000	11660000	365.6399
11630000	11660000	402.97717
11640000	11660000	494.35077
11650000	11660000	832.7863
11660000	11660000	2812.4873
11260000	11670000	57.310043
11270000	11670000	69.6351
11280000	11670000	47.968372
11290000	11670000	61.21525
11300000	11670000	55.117184
11310000	11670000	61.193005
11320000	11670000	65.858505
11330000	11670000	70.366974
11340000	11670000	66.320206
11350000	11670000	55.163704
11360000	11670000	55.309315
11370000	11670000	48.137245
11380000	11670000	50.723026
11390000	11670000	57.046803
11400000	11670000	65.11429
11410000	11670000	72.2846
11420000	11670000	67.58854
11430000	11670000	57.96214
11440000	11670000	57.049316
11450000	11670000	63.156895
11460000	11670000	53.895782
11470000	11670000	47.361572
11480000	11670000	49.564083
11490000	11670000	51.567764
11500000	11670000	58.56718
11510000	11670000	48.035206
11520000	11670000	41.831604
11530000	11670000	51.965733
11540000	11670000	61.353634
11550000	11670000	51.96862
11560000	11670000	51.709534
11570000	11670000	71.543915
11580000	11670000	76.48906
11590000	11670000	101.94257
11600000	11670000	131.5848
11610000	11670000	198.12573
11620000	11670000	265.16156
11630000	11670000	336.30643
11640000	11670000	377.682
11650000	11670000	509.10803
11660000	11670000	1187.0516
11670000	11670000	2603.3406
11260000	11680000	56.15686
11270000	11680000	57.550552
11280000	11680000	54.34024
11290000	11680000	52.018196
11300000	11680000	53.112377
11310000	11680000	53.94927
11320000	11680000	57.333176
11330000	11680000	64.850655
11340000	11680000	51.157806
11350000	11680000	53.266468
11360000	11680000	51.5849
11370000	11680000	40.10156
11380000	11680000	37.690056
11390000	11680000	49.7364
11400000	11680000	54.011993
11410000	11680000	67.89671
11420000	11680000	72.89694
11430000	11680000	65.629135
11440000	11680000	73.34411
11450000	11680000	61.93475
11460000	11680000	52.358727
11470000	11680000	52.31969
11480000	11680000	53.55291
11490000	11680000	62.372284
11500000	11680000	54.09104
11510000	11680000	54.38911
11520000	11680000	67.01793
11530000	11680000	50.075558
11540000	11680000	61.499985
11550000	11680000	60.31029
11560000	11680000	65.25184
11570000	11680000	68.71257
11580000	11680000	77.8226
11590000	11680000	104.30311
11600000	11680000	130.9618
11610000	11680000	181.33772
11620000	11680000	254.6918
11630000	11680000	277.46457
11640000	11680000	324.25513
11650000	11680000	343.0147
11660000	11680000	576.38837
11670000	11680000	1191.3241
11680000	11680000	2887.8945
11260000	11690000	49.303516
11270000	11690000	48.984962
11280000	11690000	48.407497
11290000	11690000	51.755836
11300000	11690000	51.6579
11310000	11690000	45.217323
11320000	11690000	57.213047
11330000	11690000	54.292393
11340000	11690000	58.889687
11350000	11690000	43.087654
11360000	11690000	52.57655
11370000	11690000	38.288013
11380000	11690000	49.74321
11390000	11690000	48.17271
11400000	11690000	45.085102
11410000	11690000	64.82617
11420000	11690000	66.47177
11430000	11690000	67.05842
11440000	11690000	58.415867
11450000	11690000	59.07959
11460000	11690000	61.72779
11470000	11690000	49.37543
11480000	11690000	52.945885
11490000	11690000	49.933277
11500000	11690000	54.34789
11510000	11690000	56.152493
11520000	11690000	53.542038
11530000	11690000	57.866432
11540000	11690000	50.853313
11550000	11690000	66.16878
11560000	11690000	62.37957
11570000	11690000	70.50696
11580000	11690000	90.41328
11590000	11690000	103.54694
11600000	11690000	112.069145
11610000	11690000	184.8435
11620000	11690000	242.72244
11630000	11690000	259.9841
11640000	11690000	277.1392
11650000	11690000	320.68338
11660000	11690000	477.84006
11670000	11690000	690.0305
11680000	11690000	1123.2874
11690000	11690000	2649.729
11260000	11700000	56.33279
11270000	11700000	52.47727
11280000	11700000	54.93252
11290000	11700000	54.835815
11300000	11700000	58.574627
11310000	11700000	47.237175
11320000	11700000	60.763897
11330000	11700000	57.947323
11340000	11700000	51.330853
11350000	11700000	51.628735
11360000	11700000	41.196247
11370000	11700000	53.025875
11380000	11700000	48.05387
11390000	11700000	50.172653
11400000	11700000	47.723335
11410000	11700000	61.778706
11420000	11700000	60.862465
11430000	11700000	66.894424
11440000	11700000	69.38693
11450000	11700000	52.72809
11460000	11700000	50.26605
11470000	11700000	60.531868
11480000	11700000	55.9679
11490000	11700000	48.270615
11500000	11700000	60.022038
11510000	11700000	49.72247
11520000	11700000	66.07559
11530000	11700000	47.60818
11540000	11700000	50.75169
11550000	11700000	52.039738
11560000	11700000	66.915016
11570000	11700000	80.78759
11580000	11700000	71.326454
11590000	11700000	97.1805
11600000	11700000	99.63334
11610000	11700000	168.30226
11620000	11700000	227.69223
11630000	11700000	245.13867
11640000	11700000	261.61862
11650000	11700000	283.63202
11660000	11700000	412.10986
11670000	11700000	524.5555
11680000	11700000	610.5376
11690000	11700000	1131.0509
11700000	11700000	2542.273
11260000	11710000	46.392975
11270000	11710000	58.556892
11280000	11710000	63.11236
11290000	11710000	63.340256
11300000	11710000	72.11146
11310000	11710000	57.966488
11320000	11710000	61.10968
11330000	11710000	64.55392
11340000	11710000	48.92972
11350000	11710000	57.778458
11360000	11710000	48.215343
11370000	11710000	52.990185
11380000	11710000	52.73161
11390000	11710000	51.627937
11400000	11710000	56.169865
11410000	11710000	65.38011
11420000	11710000	67.62383
11430000	11710000	67.384605
11440000	11710000	58.05496
11450000	11710000	59.622704
11460000	11710000	57.31637
11470000	11710000	44.864346
11480000	11710000	41.953285
11490000	11710000	46.31646
11500000	11710000	47.848022
11510000	11710000	52.161907
11520000	11710000	57.468143
11530000	11710000	57.253323
11540000	11710000	56.83821
11550000	11710000	58.8496
11560000	11710000	58.497066
11570000	11710000	66.55926
11580000	11710000	74.347046
11590000	11710000	79.502525
11600000	11710000	109.345
11610000	11710000	159.17514
11620000	11710000	223.26239
11630000	11710000	222.95978
11640000	11710000	237.0341
11650000	11710000	235.3092
11660000	11710000	370.0446
11670000	11710000	406.11206
11680000	11710000	455.8982
11690000	11710000	577.84436
11700000	11710000	1028.917
11710000	11710000	2740.822
11260000	11720000	47.441593
11270000	11720000	65.45422
11280000	11720000	56.544907
11290000	11720000	57.65614
11300000	11720000	52.56153
11310000	11720000	65.43996
11320000	11720000	64.83396
11330000	11720000	73.30362
11340000	11720000	60.579594
11350000	11720000	63.07661
11360000	11720000	55.27002
11370000	11720000	58.292362
11380000	11720000	54.356434
11390000	11720000	65.886475
11400000	11720000	71.117455
11410000	11720000	75.050026
11420000	11720000	75.28887
11430000	11720000	55.8329
11440000	11720000	57.843414
11450000	11720000	54.507835
11460000	11720000	61.22337
11470000	11720000	40.27105
11480000	11720000	48.853657
11490000	11720000	48.70155
11500000	11720000	54.694557
11510000	11720000	44.287605
11520000	11720000	41.26756
11530000	11720000	47.72079
11540000	11720000	46.074898
11550000	11720000	58.26699
11560000	11720000	55.475872
11570000	11720000	66.40487
11580000	11720000	89.73078
11590000	11720000	86.60862
11600000	11720000	101.863846
11610000	11720000	143.72728
11620000	11720000	216.19861
11630000	11720000	201.8005
11640000	11720000	217.8177
11650000	11720000	255.70439
11660000	11720000	332.391
11670000	11720000	319.74802
11680000	11720000	307.06622
11690000	11720000	402.0603
11700000	11720000	538.16205
11710000	11720000	930.8078
11720000	11720000	2976.3835
11260000	11730000	59.75102
11270000	11730000	76.29332
11280000	11730000	67.58306
11290000	11730000	63.78422
11300000	11730000	60.633087
11310000	11730000	73.570435
11320000	11730000	61.911728
11330000	11730000	77.70844
11340000	11730000	77.84445
11350000	11730000	71.57007
11360000	11730000	66.091194
11370000	11730000	71.30892
11380000	11730000	66.52659
11390000	11730000	68.92852
11400000	11730000	71.81132
11410000	11730000	67.366356
11420000	11730000	66.67453
11430000	11730000	69.91232
11440000	11730000	58.53683
11450000	11730000	51.896774
11460000	11730000	47.72227
11470000	11730000	50.08729
11480000	11730000	52.48713
11490000	11730000	49.025837
11500000	11730000	55.495377
11510000	11730000	50.06356
11520000	11730000	47.4747
11530000	11730000	49.981422
11540000	11730000	58.008232
11550000	11730000	57.213017
11560000	11730000	62.94587
11570000	11730000	66.51161
11580000	11730000	82.107506
11590000	11730000	93.578026
11600000	11730000	121.90091
11610000	11730000	147.83191
11620000	11730000	209.10822
11630000	11730000	199.64224
11640000	11730000	233.4495
11650000	11730000	250.05122
11660000	11730000	291.16336
11670000	11730000	307.11218
11680000	11730000	273.51147
11690000	11730000	321.17612
11700000	11730000	378.80002
11710000	11730000	551.4675
11720000	11730000	1093.1638
11730000	11730000	2745.659
11260000	11740000	64.73491
11270000	11740000	73.84794
11280000	11740000	55.731056
11290000	11740000	58.536346
11300000	11740000	53.506264
11310000	11740000	62.025978
11320000	11740000	68.01452
11330000	11740000	65.73013
11340000	11740000	67.31045
11350000	11740000	62.297688
11360000	11740000	58.048756
11370000	11740000	63.32504
11380000	11740000	62.503094
11390000	11740000	62.449207
11400000	11740000	66.21138
11410000	11740000	70.14186
11420000	11740000	66.221634
11430000	11740000	59.859646
11440000	11740000	66.535515
11450000	11740000	64.172455
11460000	11740000	48.138523
11470000	11740000	54.34672
11480000	11740000	54.757824
11490000	11740000	50.36159
11500000	11740000	64.072556
11510000	11740000	56.050297
11520000	11740000	49.90466
11530000	11740000	45.080227
11540000	11740000	62.131832
11550000	11740000	57.41433
11560000	11740000	71.425644
11570000	11740000	79.04089
11580000	11740000	81.34406
11590000	11740000	92.47556
11600000	11740000	133.41043
11610000	11740000	180.89667
11620000	11740000	223.25099
11630000	11740000	205.3554
11640000	11740000	233.82744
11650000	11740000	242.1187
11660000	11740000	267.5952
11670000	11740000	264.94836
11680000	11740000	255.61404
11690000	11740000	274.59186
11700000	11740000	370.60696
11710000	11740000	417.9091
11720000	11740000	612.5661
11730000	11740000	1000.01154
11740000	11740000	2871.4583
