# Supplementary material for: STAT3-mediated allelic imbalance of novel genetic variant Rs1047643 and B-cell-specific super-enhancer in association with systemic lupus erythematosus
Source: eLife. 2022 Feb 21;11:e72837. doi: 10.7554/eLife.72837 (PMC8884724; doi:10.7554/eLife.72837)
Supplement: Figure 5—source data 1. [file elife-72837-fig5-data1.txt]

values	ind	pos	group	cells
0.433	HC.120.aN	11337280	CNTL	aN
0.762	HC.120.aN	11339475	CNTL	aN
0.905	HC.120.aN	11339640	CNTL	aN
0.767	HC.120.aN	11339732	CNTL	aN
0.486	HC.120.aN	11339737	CNTL	aN
0.789	HC.120.aN	11339840	CNTL	aN
1	HC.120.aN	11340022	CNTL	aN
0.889	HC.120.aN	11342223	CNTL	aN
0.5	HC.120.aN	11342406	CNTL	aN
0.92	HC.144.aN	11337280	CNTL	aN
0.848	HC.144.aN	11339475	CNTL	aN
1	HC.144.aN	11339640	CNTL	aN
0.721	HC.144.aN	11339732	CNTL	aN
0.031	HC.144.aN	11339737	CNTL	aN
NA	HC.144.aN	11339840	CNTL	aN
0.931	HC.144.aN	11340022	CNTL	aN
1	HC.144.aN	11342223	CNTL	aN
0.75	HC.144.aN	11342406	CNTL	aN
0.314	HC.181.aN	11337280	CNTL	aN
0.615	HC.181.aN	11339475	CNTL	aN
0.917	HC.181.aN	11339640	CNTL	aN
0.727	HC.181.aN	11339732	CNTL	aN
0.628	HC.181.aN	11339737	CNTL	aN
0.71	HC.181.aN	11339840	CNTL	aN
0.897	HC.181.aN	11340022	CNTL	aN
0.907	HC.181.aN	11342223	CNTL	aN
0.211	HC.181.aN	11342406	CNTL	aN
0.714	HC.650.aN	11337280	CNTL	aN
0.8	HC.650.aN	11339475	CNTL	aN
0.545	HC.650.aN	11339640	CNTL	aN
0.556	HC.650.aN	11339732	CNTL	aN
0.312	HC.650.aN	11339737	CNTL	aN
0.593	HC.650.aN	11339840	CNTL	aN
0.917	HC.650.aN	11340022	CNTL	aN
1	HC.650.aN	11342223	CNTL	aN
0.633	HC.650.aN	11342406	CNTL	aN
0.846	HC643.aN	11337280	CNTL	aN
NA	HC643.aN	11339475	CNTL	aN
NA	HC643.aN	11339640	CNTL	aN
NA	HC643.aN	11339732	CNTL	aN
NA	HC643.aN	11339737	CNTL	aN
0.714	HC643.aN	11339840	CNTL	aN
1	HC643.aN	11340022	CNTL	aN
1	HC643.aN	11342223	CNTL	aN
NA	HC643.aN	11342406	CNTL	aN
0.5	HC660.aN	11337280	CNTL	aN
NA	HC660.aN	11339475	CNTL	aN
0.625	HC660.aN	11339640	CNTL	aN
NA	HC660.aN	11339732	CNTL	aN
NA	HC660.aN	11339737	CNTL	aN
0.364	HC660.aN	11339840	CNTL	aN
NA	HC660.aN	11340022	CNTL	aN
NA	HC660.aN	11342223	CNTL	aN
NA	HC660.aN	11342406	CNTL	aN
0.5	HC774.aN	11337280	CNTL	aN
1	HC774.aN	11339475	CNTL	aN
0.769	HC774.aN	11339640	CNTL	aN
0.522	HC774.aN	11339732	CNTL	aN
0.059	HC774.aN	11339737	CNTL	aN
0.382	HC774.aN	11339840	CNTL	aN
0.889	HC774.aN	11340022	CNTL	aN
0.852	HC774.aN	11342223	CNTL	aN
0.615	HC774.aN	11342406	CNTL	aN
0.364	HC917.aN	11337280	CNTL	aN
NA	HC917.aN	11339475	CNTL	aN
0.667	HC917.aN	11339640	CNTL	aN
NA	HC917.aN	11339732	CNTL	aN
NA	HC917.aN	11339737	CNTL	aN
0.423	HC917.aN	11339840	CNTL	aN
1	HC917.aN	11340022	CNTL	aN
0.857	HC917.aN	11342223	CNTL	aN
0.8	HC917.aN	11342406	CNTL	aN
0.211	HC.120.DN	11337280	CNTL	DN
NA	HC.120.DN	11339475	CNTL	DN
0.692	HC.120.DN	11339640	CNTL	DN
NA	HC.120.DN	11339732	CNTL	DN
NA	HC.120.DN	11339737	CNTL	DN
0.714	HC.120.DN	11339840	CNTL	DN
1	HC.120.DN	11340022	CNTL	DN
0.846	HC.120.DN	11342223	CNTL	DN
NA	HC.120.DN	11342406	CNTL	DN
0.125	HC.144.DN	11337280	CNTL	DN
0.632	HC.144.DN	11339475	CNTL	DN
0.636	HC.144.DN	11339640	CNTL	DN
0.743	HC.144.DN	11339732	CNTL	DN
0.3	HC.144.DN	11339737	CNTL	DN
0.389	HC.144.DN	11339840	CNTL	DN
0.941	HC.144.DN	11340022	CNTL	DN
0.872	HC.144.DN	11342223	CNTL	DN
0.333	HC.144.DN	11342406	CNTL	DN
0.792	HC.181.DN	11337280	CNTL	DN
0.667	HC.181.DN	11339475	CNTL	DN
1	HC.181.DN	11339640	CNTL	DN
0.714	HC.181.DN	11339732	CNTL	DN
0.706	HC.181.DN	11339737	CNTL	DN
0.778	HC.181.DN	11339840	CNTL	DN
0.963	HC.181.DN	11340022	CNTL	DN
0.939	HC.181.DN	11342223	CNTL	DN
0.812	HC.181.DN	11342406	CNTL	DN
0.111	HC.650.DN	11337280	CNTL	DN
NA	HC.650.DN	11339475	CNTL	DN
0.913	HC.650.DN	11339640	CNTL	DN
NA	HC.650.DN	11339732	CNTL	DN
NA	HC.650.DN	11339737	CNTL	DN
0.566	HC.650.DN	11339840	CNTL	DN
0.949	HC.650.DN	11340022	CNTL	DN
NA	HC.650.DN	11342223	CNTL	DN
NA	HC.650.DN	11342406	CNTL	DN
0.385	HC643.DN	11337280	CNTL	DN
NA	HC643.DN	11339475	CNTL	DN
NA	HC643.DN	11339640	CNTL	DN
0.889	HC643.DN	11339732	CNTL	DN
NA	HC643.DN	11339737	CNTL	DN
0.762	HC643.DN	11339840	CNTL	DN
0.9	HC643.DN	11340022	CNTL	DN
0.8	HC643.DN	11342223	CNTL	DN
NA	HC643.DN	11342406	CNTL	DN
NA	HC660.DN	11337280	CNTL	DN
NA	HC660.DN	11339475	CNTL	DN
NA	HC660.DN	11339640	CNTL	DN
NA	HC660.DN	11339732	CNTL	DN
NA	HC660.DN	11339737	CNTL	DN
NA	HC660.DN	11339840	CNTL	DN
NA	HC660.DN	11340022	CNTL	DN
NA	HC660.DN	11342223	CNTL	DN
NA	HC660.DN	11342406	CNTL	DN
NA	HC774.DN	11337280	CNTL	DN
NA	HC774.DN	11339475	CNTL	DN
NA	HC774.DN	11339640	CNTL	DN
NA	HC774.DN	11339732	CNTL	DN
NA	HC774.DN	11339737	CNTL	DN
NA	HC774.DN	11339840	CNTL	DN
NA	HC774.DN	11340022	CNTL	DN
NA	HC774.DN	11342223	CNTL	DN
NA	HC774.DN	11342406	CNTL	DN
0.042	HC917.DN	11337280	CNTL	DN
NA	HC917.DN	11339475	CNTL	DN
NA	HC917.DN	11339640	CNTL	DN
NA	HC917.DN	11339732	CNTL	DN
NA	HC917.DN	11339737	CNTL	DN
0.424	HC917.DN	11339840	CNTL	DN
0.938	HC917.DN	11340022	CNTL	DN
0.5	HC917.DN	11342223	CNTL	DN
NA	HC917.DN	11342406	CNTL	DN
0.789	HC.120.rN	11337280	CNTL	rN
0.778	HC.120.rN	11339475	CNTL	rN
1	HC.120.rN	11339640	CNTL	rN
0.667	HC.120.rN	11339732	CNTL	rN
0.353	HC.120.rN	11339737	CNTL	rN
0.778	HC.120.rN	11339840	CNTL	rN
1	HC.120.rN	11340022	CNTL	rN
0.982	HC.120.rN	11342223	CNTL	rN
0.839	HC.120.rN	11342406	CNTL	rN
0.81	HC.144.rN	11337280	CNTL	rN
0.846	HC.144.rN	11339475	CNTL	rN
0.917	HC.144.rN	11339640	CNTL	rN
0.692	HC.144.rN	11339732	CNTL	rN
0.105	HC.144.rN	11339737	CNTL	rN
0.625	HC.144.rN	11339840	CNTL	rN
1	HC.144.rN	11340022	CNTL	rN
1	HC.144.rN	11342223	CNTL	rN
0.938	HC.144.rN	11342406	CNTL	rN
0.64	HC.181.rN	11337280	CNTL	rN
0.7	HC.181.rN	11339475	CNTL	rN
0.944	HC.181.rN	11339640	CNTL	rN
0.787	HC.181.rN	11339732	CNTL	rN
0.395	HC.181.rN	11339737	CNTL	rN
0.667	HC.181.rN	11339840	CNTL	rN
0.938	HC.181.rN	11340022	CNTL	rN
0.981	HC.181.rN	11342223	CNTL	rN
0.879	HC.181.rN	11342406	CNTL	rN
0.889	HC.650.rN	11337280	CNTL	rN
1	HC.650.rN	11339475	CNTL	rN
0.636	HC.650.rN	11339640	CNTL	rN
0.674	HC.650.rN	11339732	CNTL	rN
0.484	HC.650.rN	11339737	CNTL	rN
0.742	HC.650.rN	11339840	CNTL	rN
1	HC.650.rN	11340022	CNTL	rN
0.944	HC.650.rN	11342223	CNTL	rN
0.846	HC.650.rN	11342406	CNTL	rN
0.789	HC643.rN	11337280	CNTL	rN
NA	HC643.rN	11339475	CNTL	rN
NA	HC643.rN	11339640	CNTL	rN
0.727	HC643.rN	11339732	CNTL	rN
0.111	HC643.rN	11339737	CNTL	rN
0.842	HC643.rN	11339840	CNTL	rN
1	HC643.rN	11340022	CNTL	rN
0.95	HC643.rN	11342223	CNTL	rN
NA	HC643.rN	11342406	CNTL	rN
0.933	HC660.rN	11337280	CNTL	rN
0.7	HC660.rN	11339475	CNTL	rN
0.727	HC660.rN	11339640	CNTL	rN
0.619	HC660.rN	11339732	CNTL	rN
0.143	HC660.rN	11339737	CNTL	rN
0.667	HC660.rN	11339840	CNTL	rN
1	HC660.rN	11340022	CNTL	rN
1	HC660.rN	11342223	CNTL	rN
0.909	HC660.rN	11342406	CNTL	rN
0.85	HC774.rN	11337280	CNTL	rN
NA	HC774.rN	11339475	CNTL	rN
0.667	HC774.rN	11339640	CNTL	rN
0.286	HC774.rN	11339732	CNTL	rN
0.1	HC774.rN	11339737	CNTL	rN
0.621	HC774.rN	11339840	CNTL	rN
1	HC774.rN	11340022	CNTL	rN
0.895	HC774.rN	11342223	CNTL	rN
0.947	HC774.rN	11342406	CNTL	rN
0.6	HC917.rN	11337280	CNTL	rN
NA	HC917.rN	11339475	CNTL	rN
0.636	HC917.rN	11339640	CNTL	rN
0.3	HC917.rN	11339732	CNTL	rN
NA	HC917.rN	11339737	CNTL	rN
0.308	HC917.rN	11339840	CNTL	rN
1	HC917.rN	11340022	CNTL	rN
1	HC917.rN	11342223	CNTL	rN
NA	HC917.rN	11342406	CNTL	rN
0.182	HC.120.SM	11337280	CNTL	SM
0.65	HC.120.SM	11339475	CNTL	SM
1	HC.120.SM	11339640	CNTL	SM
0.889	HC.120.SM	11339732	CNTL	SM
0.833	HC.120.SM	11339737	CNTL	SM
0.591	HC.120.SM	11339840	CNTL	SM
NA	HC.120.SM	11340022	CNTL	SM
0.769	HC.120.SM	11342223	CNTL	SM
0.391	HC.120.SM	11342406	CNTL	SM
0.067	HC.144.SM	11337280	CNTL	SM
NA	HC.144.SM	11339475	CNTL	SM
0.792	HC.144.SM	11339640	CNTL	SM
0.714	HC.144.SM	11339732	CNTL	SM
0.467	HC.144.SM	11339737	CNTL	SM
0.85	HC.144.SM	11339840	CNTL	SM
0.882	HC.144.SM	11340022	CNTL	SM
0.909	HC.144.SM	11342223	CNTL	SM
0.3	HC.144.SM	11342406	CNTL	SM
0.107	HC.181.SM	11337280	CNTL	SM
0.222	HC.181.SM	11339475	CNTL	SM
0.75	HC.181.SM	11339640	CNTL	SM
0.705	HC.181.SM	11339732	CNTL	SM
0.571	HC.181.SM	11339737	CNTL	SM
0.737	HC.181.SM	11339840	CNTL	SM
0.971	HC.181.SM	11340022	CNTL	SM
0.905	HC.181.SM	11342223	CNTL	SM
0.125	HC.181.SM	11342406	CNTL	SM
0.045	HC.650.SM	11337280	CNTL	SM
0.312	HC.650.SM	11339475	CNTL	SM
NA	HC.650.SM	11339640	CNTL	SM
0.767	HC.650.SM	11339732	CNTL	SM
0.545	HC.650.SM	11339737	CNTL	SM
0.696	HC.650.SM	11339840	CNTL	SM
1	HC.650.SM	11340022	CNTL	SM
0.929	HC.650.SM	11342223	CNTL	SM
0.286	HC.650.SM	11342406	CNTL	SM
0.083	HC643.SM	11337280	CNTL	SM
0.625	HC643.SM	11339475	CNTL	SM
0.765	HC643.SM	11339640	CNTL	SM
0.852	HC643.SM	11339732	CNTL	SM
0.778	HC643.SM	11339737	CNTL	SM
0.913	HC643.SM	11339840	CNTL	SM
0.882	HC643.SM	11340022	CNTL	SM
0.8	HC643.SM	11342223	CNTL	SM
NA	HC643.SM	11342406	CNTL	SM
NA	HC660.SM	11337280	CNTL	SM
NA	HC660.SM	11339475	CNTL	SM
NA	HC660.SM	11339640	CNTL	SM
NA	HC660.SM	11339732	CNTL	SM
NA	HC660.SM	11339737	CNTL	SM
NA	HC660.SM	11339840	CNTL	SM
NA	HC660.SM	11340022	CNTL	SM
NA	HC660.SM	11342223	CNTL	SM
NA	HC660.SM	11342406	CNTL	SM
0.077	HC774.SM	11337280	CNTL	SM
NA	HC774.SM	11339475	CNTL	SM
0.684	HC774.SM	11339640	CNTL	SM
0.85	HC774.SM	11339732	CNTL	SM
0.647	HC774.SM	11339737	CNTL	SM
0.871	HC774.SM	11339840	CNTL	SM
0.864	HC774.SM	11340022	CNTL	SM
0.867	HC774.SM	11342223	CNTL	SM
NA	HC774.SM	11342406	CNTL	SM
0.077	HC917.SM	11337280	CNTL	SM
NA	HC917.SM	11339475	CNTL	SM
0.867	HC917.SM	11339640	CNTL	SM
NA	HC917.SM	11339732	CNTL	SM
NA	HC917.SM	11339737	CNTL	SM
0.759	HC917.SM	11339840	CNTL	SM
0.905	HC917.SM	11340022	CNTL	SM
NA	HC917.SM	11342223	CNTL	SM
NA	HC917.SM	11342406	CNTL	SM
0.444	HC.120.T3	11337280	CNTL	T3
1	HC.120.T3	11339475	CNTL	T3
NA	HC.120.T3	11339640	CNTL	T3
0.857	HC.120.T3	11339732	CNTL	T3
0.333	HC.120.T3	11339737	CNTL	T3
0.636	HC.120.T3	11339840	CNTL	T3
NA	HC.120.T3	11340022	CNTL	T3
0.947	HC.120.T3	11342223	CNTL	T3
0.952	HC.120.T3	11342406	CNTL	T3
0.636	HC.144.T3	11337280	CNTL	T3
0.778	HC.144.T3	11339475	CNTL	T3
1	HC.144.T3	11339640	CNTL	T3
0.739	HC.144.T3	11339732	CNTL	T3
0.059	HC.144.T3	11339737	CNTL	T3
0.5	HC.144.T3	11339840	CNTL	T3
1	HC.144.T3	11340022	CNTL	T3
0.909	HC.144.T3	11342223	CNTL	T3
0.714	HC.144.T3	11342406	CNTL	T3
0	HC.181.T3	11337280	CNTL	T3
0.739	HC.181.T3	11339475	CNTL	T3
1	HC.181.T3	11339640	CNTL	T3
0.757	HC.181.T3	11339732	CNTL	T3
0.318	HC.181.T3	11339737	CNTL	T3
0.615	HC.181.T3	11339840	CNTL	T3
1	HC.181.T3	11340022	CNTL	T3
0.647	HC.181.T3	11342223	CNTL	T3
0.455	HC.181.T3	11342406	CNTL	T3
0.8	HC.650.T3	11337280	CNTL	T3
0.692	HC.650.T3	11339475	CNTL	T3
NA	HC.650.T3	11339640	CNTL	T3
0.61	HC.650.T3	11339732	CNTL	T3
0.3	HC.650.T3	11339737	CNTL	T3
0.474	HC.650.T3	11339840	CNTL	T3
0.905	HC.650.T3	11340022	CNTL	T3
0.939	HC.650.T3	11342223	CNTL	T3
0.452	HC.650.T3	11342406	CNTL	T3
0.625	HC643.T3	11337280	CNTL	T3
NA	HC643.T3	11339475	CNTL	T3
1	HC643.T3	11339640	CNTL	T3
0.75	HC643.T3	11339732	CNTL	T3
0.667	HC643.T3	11339737	CNTL	T3
0.759	HC643.T3	11339840	CNTL	T3
1	HC643.T3	11340022	CNTL	T3
0.846	HC643.T3	11342223	CNTL	T3
0.545	HC643.T3	11342406	CNTL	T3
0.538	HC660.T3	11337280	CNTL	T3
NA	HC660.T3	11339475	CNTL	T3
0.9	HC660.T3	11339640	CNTL	T3
0.8	HC660.T3	11339732	CNTL	T3
0.188	HC660.T3	11339737	CNTL	T3
0.478	HC660.T3	11339840	CNTL	T3
0.938	HC660.T3	11340022	CNTL	T3
0.957	HC660.T3	11342223	CNTL	T3
0.7	HC660.T3	11342406	CNTL	T3
0.7	HC774.T3	11337280	CNTL	T3
NA	HC774.T3	11339475	CNTL	T3
0.727	HC774.T3	11339640	CNTL	T3
0.7	HC774.T3	11339732	CNTL	T3
0.125	HC774.T3	11339737	CNTL	T3
0.524	HC774.T3	11339840	CNTL	T3
0.962	HC774.T3	11340022	CNTL	T3
1	HC774.T3	11342223	CNTL	T3
0.6	HC774.T3	11342406	CNTL	T3
0.312	HC917.T3	11337280	CNTL	T3
NA	HC917.T3	11339475	CNTL	T3
NA	HC917.T3	11339640	CNTL	T3
0.444	HC917.T3	11339732	CNTL	T3
0	HC917.T3	11339737	CNTL	T3
0.217	HC917.T3	11339840	CNTL	T3
0.895	HC917.T3	11340022	CNTL	T3
1	HC917.T3	11342223	CNTL	T3
0.625	HC917.T3	11342406	CNTL	T3
0.217	SLE.603.aN	11337280	SLE	aN
0.75	SLE.603.aN	11339475	SLE	aN
0.8	SLE.603.aN	11339640	SLE	aN
0.889	SLE.603.aN	11339732	SLE	aN
0.5	SLE.603.aN	11339737	SLE	aN
0.769	SLE.603.aN	11339840	SLE	aN
0.833	SLE.603.aN	11340022	SLE	aN
0.931	SLE.603.aN	11342223	SLE	aN
0.611	SLE.603.aN	11342406	SLE	aN
0.571	SLE.658.aN	11337280	SLE	aN
0.64	SLE.658.aN	11339475	SLE	aN
0.727	SLE.658.aN	11339640	SLE	aN
0.614	SLE.658.aN	11339732	SLE	aN
0.182	SLE.658.aN	11339737	SLE	aN
0.467	SLE.658.aN	11339840	SLE	aN
1	SLE.658.aN	11340022	SLE	aN
0.952	SLE.658.aN	11342223	SLE	aN
0.731	SLE.658.aN	11342406	SLE	aN
0.167	SLE.662.aN	11337280	SLE	aN
0.846	SLE.662.aN	11339475	SLE	aN
NA	SLE.662.aN	11339640	SLE	aN
0.679	SLE.662.aN	11339732	SLE	aN
0.465	SLE.662.aN	11339737	SLE	aN
0.7	SLE.662.aN	11339840	SLE	aN
0.867	SLE.662.aN	11340022	SLE	aN
0.938	SLE.662.aN	11342223	SLE	aN
0.222	SLE.662.aN	11342406	SLE	aN
0.364	SLE.665.aN	11337280	SLE	aN
0.786	SLE.665.aN	11339475	SLE	aN
0.905	SLE.665.aN	11339640	SLE	aN
0.784	SLE.665.aN	11339732	SLE	aN
0.308	SLE.665.aN	11339737	SLE	aN
0.632	SLE.665.aN	11339840	SLE	aN
0.875	SLE.665.aN	11340022	SLE	aN
0.957	SLE.665.aN	11342223	SLE	aN
0.676	SLE.665.aN	11342406	SLE	aN
0.263	SLE223.aN	11337280	SLE	aN
NA	SLE223.aN	11339475	SLE	aN
0.615	SLE223.aN	11339640	SLE	aN
0.381	SLE223.aN	11339732	SLE	aN
0.062	SLE223.aN	11339737	SLE	aN
0.375	SLE223.aN	11339840	SLE	aN
0.833	SLE223.aN	11340022	SLE	aN
0.862	SLE223.aN	11342223	SLE	aN
0.474	SLE223.aN	11342406	SLE	aN
NA	SLE233.aN	11337280	SLE	aN
NA	SLE233.aN	11339475	SLE	aN
NA	SLE233.aN	11339640	SLE	aN
0.6	SLE233.aN	11339732	SLE	aN
NA	SLE233.aN	11339737	SLE	aN
0.59	SLE233.aN	11339840	SLE	aN
1	SLE233.aN	11340022	SLE	aN
0.875	SLE233.aN	11342223	SLE	aN
0.421	SLE233.aN	11342406	SLE	aN
NA	SLE280.aN	11337280	SLE	aN
NA	SLE280.aN	11339475	SLE	aN
NA	SLE280.aN	11339640	SLE	aN
NA	SLE280.aN	11339732	SLE	aN
NA	SLE280.aN	11339737	SLE	aN
NA	SLE280.aN	11339840	SLE	aN
NA	SLE280.aN	11340022	SLE	aN
NA	SLE280.aN	11342223	SLE	aN
NA	SLE280.aN	11342406	SLE	aN
0.36	SLE497.aN	11337280	SLE	aN
NA	SLE497.aN	11339475	SLE	aN
0.6	SLE497.aN	11339640	SLE	aN
0.182	SLE497.aN	11339732	SLE	aN
0.1	SLE497.aN	11339737	SLE	aN
0.464	SLE497.aN	11339840	SLE	aN
1	SLE497.aN	11340022	SLE	aN
0.944	SLE497.aN	11342223	SLE	aN
0.375	SLE497.aN	11342406	SLE	aN
0.615	SLE969.aN	11337280	SLE	aN
0.818	SLE969.aN	11339475	SLE	aN
0.769	SLE969.aN	11339640	SLE	aN
0.433	SLE969.aN	11339732	SLE	aN
0.333	SLE969.aN	11339737	SLE	aN
0.576	SLE969.aN	11339840	SLE	aN
0.818	SLE969.aN	11340022	SLE	aN
0.879	SLE969.aN	11342223	SLE	aN
0.591	SLE969.aN	11342406	SLE	aN
0.267	SLE.603.DN	11337280	SLE	DN
NA	SLE.603.DN	11339475	SLE	DN
0.833	SLE.603.DN	11339640	SLE	DN
NA	SLE.603.DN	11339732	SLE	DN
NA	SLE.603.DN	11339737	SLE	DN
0.824	SLE.603.DN	11339840	SLE	DN
0.964	SLE.603.DN	11340022	SLE	DN
NA	SLE.603.DN	11342223	SLE	DN
NA	SLE.603.DN	11342406	SLE	DN
0.029	SLE.658.DN	11337280	SLE	DN
NA	SLE.658.DN	11339475	SLE	DN
0.55	SLE.658.DN	11339640	SLE	DN
0.824	SLE.658.DN	11339732	SLE	DN
0.111	SLE.658.DN	11339737	SLE	DN
0.594	SLE.658.DN	11339840	SLE	DN
0.892	SLE.658.DN	11340022	SLE	DN
0.812	SLE.658.DN	11342223	SLE	DN
0.333	SLE.658.DN	11342406	SLE	DN
NA	SLE.662.DN	11337280	SLE	DN
0.629	SLE.662.DN	11339475	SLE	DN
NA	SLE.662.DN	11339640	SLE	DN
0.812	SLE.662.DN	11339732	SLE	DN
0.66	SLE.662.DN	11339737	SLE	DN
0.909	SLE.662.DN	11339840	SLE	DN
0.955	SLE.662.DN	11340022	SLE	DN
0.77	SLE.662.DN	11342223	SLE	DN
0.244	SLE.662.DN	11342406	SLE	DN
0.2	SLE.665.DN	11337280	SLE	DN
0.762	SLE.665.DN	11339475	SLE	DN
NA	SLE.665.DN	11339640	SLE	DN
0.649	SLE.665.DN	11339732	SLE	DN
0.512	SLE.665.DN	11339737	SLE	DN
0.615	SLE.665.DN	11339840	SLE	DN
0.929	SLE.665.DN	11340022	SLE	DN
0.75	SLE.665.DN	11342223	SLE	DN
0.286	SLE.665.DN	11342406	SLE	DN
0	SLE223.DN	11337280	SLE	DN
0.692	SLE223.DN	11339475	SLE	DN
0.75	SLE223.DN	11339640	SLE	DN
0.619	SLE223.DN	11339732	SLE	DN
0.385	SLE223.DN	11339737	SLE	DN
0.68	SLE223.DN	11339840	SLE	DN
1	SLE223.DN	11340022	SLE	DN
0.611	SLE223.DN	11342223	SLE	DN
0.5	SLE223.DN	11342406	SLE	DN
0	SLE233.DN	11337280	SLE	DN
0.5	SLE233.DN	11339475	SLE	DN
0.333	SLE233.DN	11339640	SLE	DN
0.5	SLE233.DN	11339732	SLE	DN
0.2	SLE233.DN	11339737	SLE	DN
0.611	SLE233.DN	11339840	SLE	DN
0.8	SLE233.DN	11340022	SLE	DN
0.697	SLE233.DN	11342223	SLE	DN
0.125	SLE233.DN	11342406	SLE	DN
0.048	SLE280.DN	11337280	SLE	DN
0.583	SLE280.DN	11339475	SLE	DN
0.8	SLE280.DN	11339640	SLE	DN
0.611	SLE280.DN	11339732	SLE	DN
0.192	SLE280.DN	11339737	SLE	DN
0.524	SLE280.DN	11339840	SLE	DN
0.864	SLE280.DN	11340022	SLE	DN
0.739	SLE280.DN	11342223	SLE	DN
0.545	SLE280.DN	11342406	SLE	DN
0.083	SLE497.DN	11337280	SLE	DN
NA	SLE497.DN	11339475	SLE	DN
NA	SLE497.DN	11339640	SLE	DN
0.7	SLE497.DN	11339732	SLE	DN
NA	SLE497.DN	11339737	SLE	DN
0.267	SLE497.DN	11339840	SLE	DN
1	SLE497.DN	11340022	SLE	DN
NA	SLE497.DN	11342223	SLE	DN
NA	SLE497.DN	11342406	SLE	DN
0.095	SLE969.DN	11337280	SLE	DN
0.556	SLE969.DN	11339475	SLE	DN
0.692	SLE969.DN	11339640	SLE	DN
0.5	SLE969.DN	11339732	SLE	DN
0.222	SLE969.DN	11339737	SLE	DN
0.595	SLE969.DN	11339840	SLE	DN
0.962	SLE969.DN	11340022	SLE	DN
0.789	SLE969.DN	11342223	SLE	DN
0.296	SLE969.DN	11342406	SLE	DN
0.684	SLE.603.rN	11337280	SLE	rN
0.862	SLE.603.rN	11339475	SLE	rN
1	SLE.603.rN	11339640	SLE	rN
0.75	SLE.603.rN	11339732	SLE	rN
0.333	SLE.603.rN	11339737	SLE	rN
0.923	SLE.603.rN	11339840	SLE	rN
1	SLE.603.rN	11340022	SLE	rN
0.968	SLE.603.rN	11342223	SLE	rN
NA	SLE.603.rN	11342406	SLE	rN
0.738	SLE.658.rN	11337280	SLE	rN
0.828	SLE.658.rN	11339475	SLE	rN
0.773	SLE.658.rN	11339640	SLE	rN
0.615	SLE.658.rN	11339732	SLE	rN
0.105	SLE.658.rN	11339737	SLE	rN
0.645	SLE.658.rN	11339840	SLE	rN
1	SLE.658.rN	11340022	SLE	rN
0.96	SLE.658.rN	11342223	SLE	rN
0.929	SLE.658.rN	11342406	SLE	rN
0.875	SLE.662.rN	11337280	SLE	rN
0.806	SLE.662.rN	11339475	SLE	rN
NA	SLE.662.rN	11339640	SLE	rN
0.859	SLE.662.rN	11339732	SLE	rN
0.341	SLE.662.rN	11339737	SLE	rN
0.571	SLE.662.rN	11339840	SLE	rN
1	SLE.662.rN	11340022	SLE	rN
1	SLE.662.rN	11342223	SLE	rN
1	SLE.662.rN	11342406	SLE	rN
0.667	SLE.665.rN	11337280	SLE	rN
0.792	SLE.665.rN	11339475	SLE	rN
1	SLE.665.rN	11339640	SLE	rN
0.743	SLE.665.rN	11339732	SLE	rN
0.393	SLE.665.rN	11339737	SLE	rN
0.65	SLE.665.rN	11339840	SLE	rN
1	SLE.665.rN	11340022	SLE	rN
0.957	SLE.665.rN	11342223	SLE	rN
1	SLE.665.rN	11342406	SLE	rN
0.917	SLE223.rN	11337280	SLE	rN
NA	SLE223.rN	11339475	SLE	rN
1	SLE223.rN	11339640	SLE	rN
0.682	SLE223.rN	11339732	SLE	rN
0.333	SLE223.rN	11339737	SLE	rN
0.655	SLE223.rN	11339840	SLE	rN
1	SLE223.rN	11340022	SLE	rN
0.909	SLE223.rN	11342223	SLE	rN
0.75	SLE223.rN	11342406	SLE	rN
0.75	SLE233.rN	11337280	SLE	rN
0.923	SLE233.rN	11339475	SLE	rN
0.875	SLE233.rN	11339640	SLE	rN
0.783	SLE233.rN	11339732	SLE	rN
0.154	SLE233.rN	11339737	SLE	rN
0.667	SLE233.rN	11339840	SLE	rN
1	SLE233.rN	11340022	SLE	rN
1	SLE233.rN	11342223	SLE	rN
0.929	SLE233.rN	11342406	SLE	rN
0.821	SLE280.rN	11337280	SLE	rN
0.84	SLE280.rN	11339475	SLE	rN
0.773	SLE280.rN	11339640	SLE	rN
0.632	SLE280.rN	11339732	SLE	rN
0.095	SLE280.rN	11339737	SLE	rN
0.729	SLE280.rN	11339840	SLE	rN
1	SLE280.rN	11340022	SLE	rN
0.982	SLE280.rN	11342223	SLE	rN
0.88	SLE280.rN	11342406	SLE	rN
0.857	SLE497.rN	11337280	SLE	rN
NA	SLE497.rN	11339475	SLE	rN
0.636	SLE497.rN	11339640	SLE	rN
0.6	SLE497.rN	11339732	SLE	rN
0	SLE497.rN	11339737	SLE	rN
0.478	SLE497.rN	11339840	SLE	rN
0.923	SLE497.rN	11340022	SLE	rN
NA	SLE497.rN	11342223	SLE	rN
NA	SLE497.rN	11342406	SLE	rN
0.722	SLE969.rN	11337280	SLE	rN
0.9	SLE969.rN	11339475	SLE	rN
0.833	SLE969.rN	11339640	SLE	rN
0.318	SLE969.rN	11339732	SLE	rN
0.167	SLE969.rN	11339737	SLE	rN
0.529	SLE969.rN	11339840	SLE	rN
1	SLE969.rN	11340022	SLE	rN
1	SLE969.rN	11342223	SLE	rN
1	SLE969.rN	11342406	SLE	rN
0.091	SLE.603.SM	11337280	SLE	SM
NA	SLE.603.SM	11339475	SLE	SM
0.84	SLE.603.SM	11339640	SLE	SM
0.5	SLE.603.SM	11339732	SLE	SM
0.357	SLE.603.SM	11339737	SLE	SM
0.805	SLE.603.SM	11339840	SLE	SM
0.893	SLE.603.SM	11340022	SLE	SM
1	SLE.603.SM	11342223	SLE	SM
0.444	SLE.603.SM	11342406	SLE	SM
0.148	SLE.658.SM	11337280	SLE	SM
0.3	SLE.658.SM	11339475	SLE	SM
1	SLE.658.SM	11339640	SLE	SM
0.667	SLE.658.SM	11339732	SLE	SM
0.312	SLE.658.SM	11339737	SLE	SM
0.5	SLE.658.SM	11339840	SLE	SM
0.846	SLE.658.SM	11340022	SLE	SM
0.583	SLE.658.SM	11342223	SLE	SM
0.452	SLE.658.SM	11342406	SLE	SM
0	SLE.662.SM	11337280	SLE	SM
0.429	SLE.662.SM	11339475	SLE	SM
NA	SLE.662.SM	11339640	SLE	SM
0.781	SLE.662.SM	11339732	SLE	SM
0.5	SLE.662.SM	11339737	SLE	SM
0.727	SLE.662.SM	11339840	SLE	SM
0.87	SLE.662.SM	11340022	SLE	SM
0.846	SLE.662.SM	11342223	SLE	SM
0.238	SLE.662.SM	11342406	SLE	SM
0.062	SLE.665.SM	11337280	SLE	SM
0.267	SLE.665.SM	11339475	SLE	SM
0.938	SLE.665.SM	11339640	SLE	SM
0.824	SLE.665.SM	11339732	SLE	SM
0.621	SLE.665.SM	11339737	SLE	SM
0.6	SLE.665.SM	11339840	SLE	SM
0.769	SLE.665.SM	11340022	SLE	SM
0.667	SLE.665.SM	11342223	SLE	SM
0.4	SLE.665.SM	11342406	SLE	SM
0	SLE223.SM	11337280	SLE	SM
NA	SLE223.SM	11339475	SLE	SM
0.857	SLE223.SM	11339640	SLE	SM
0.588	SLE223.SM	11339732	SLE	SM
0.267	SLE223.SM	11339737	SLE	SM
0.552	SLE223.SM	11339840	SLE	SM
0.824	SLE223.SM	11340022	SLE	SM
0.815	SLE223.SM	11342223	SLE	SM
0.357	SLE223.SM	11342406	SLE	SM
0	SLE233.SM	11337280	SLE	SM
0.462	SLE233.SM	11339475	SLE	SM
0.667	SLE233.SM	11339640	SLE	SM
0.696	SLE233.SM	11339732	SLE	SM
0.583	SLE233.SM	11339737	SLE	SM
0.724	SLE233.SM	11339840	SLE	SM
0.824	SLE233.SM	11340022	SLE	SM
0.818	SLE233.SM	11342223	SLE	SM
0.235	SLE233.SM	11342406	SLE	SM
0.054	SLE280.SM	11337280	SLE	SM
0.588	SLE280.SM	11339475	SLE	SM
0.6	SLE280.SM	11339640	SLE	SM
0.525	SLE280.SM	11339732	SLE	SM
0.167	SLE280.SM	11339737	SLE	SM
0.415	SLE280.SM	11339840	SLE	SM
0.912	SLE280.SM	11340022	SLE	SM
0.775	SLE280.SM	11342223	SLE	SM
0.083	SLE280.SM	11342406	SLE	SM
0.042	SLE497.SM	11337280	SLE	SM
0.333	SLE497.SM	11339475	SLE	SM
NA	SLE497.SM	11339640	SLE	SM
0.375	SLE497.SM	11339732	SLE	SM
0	SLE497.SM	11339737	SLE	SM
0.278	SLE497.SM	11339840	SLE	SM
NA	SLE497.SM	11340022	SLE	SM
0.538	SLE497.SM	11342223	SLE	SM
0.333	SLE497.SM	11342406	SLE	SM
0	SLE969.SM	11337280	SLE	SM
NA	SLE969.SM	11339475	SLE	SM
NA	SLE969.SM	11339640	SLE	SM
0.5	SLE969.SM	11339732	SLE	SM
0.125	SLE969.SM	11339737	SLE	SM
0.63	SLE969.SM	11339840	SLE	SM
0.846	SLE969.SM	11340022	SLE	SM
0.76	SLE969.SM	11342223	SLE	SM
0.111	SLE969.SM	11342406	SLE	SM
0.658	SLE.603.T3	11337280	SLE	T3
NA	SLE.603.T3	11339475	SLE	T3
1	SLE.603.T3	11339640	SLE	T3
NA	SLE.603.T3	11339732	SLE	T3
NA	SLE.603.T3	11339737	SLE	T3
0.814	SLE.603.T3	11339840	SLE	T3
0.944	SLE.603.T3	11340022	SLE	T3
NA	SLE.603.T3	11342223	SLE	T3
NA	SLE.603.T3	11342406	SLE	T3
0.353	SLE.658.T3	11337280	SLE	T3
0.867	SLE.658.T3	11339475	SLE	T3
0.667	SLE.658.T3	11339640	SLE	T3
0.641	SLE.658.T3	11339732	SLE	T3
0.086	SLE.658.T3	11339737	SLE	T3
0.667	SLE.658.T3	11339840	SLE	T3
1	SLE.658.T3	11340022	SLE	T3
0.875	SLE.658.T3	11342223	SLE	T3
0.852	SLE.658.T3	11342406	SLE	T3
0.538	SLE.662.T3	11337280	SLE	T3
0.825	SLE.662.T3	11339475	SLE	T3
NA	SLE.662.T3	11339640	SLE	T3
0.753	SLE.662.T3	11339732	SLE	T3
0.4	SLE.662.T3	11339737	SLE	T3
0.625	SLE.662.T3	11339840	SLE	T3
0.923	SLE.662.T3	11340022	SLE	T3
0.963	SLE.662.T3	11342223	SLE	T3
0.788	SLE.662.T3	11342406	SLE	T3
0.6	SLE.665.T3	11337280	SLE	T3
0.857	SLE.665.T3	11339475	SLE	T3
NA	SLE.665.T3	11339640	SLE	T3
0.676	SLE.665.T3	11339732	SLE	T3
0.467	SLE.665.T3	11339737	SLE	T3
0.688	SLE.665.T3	11339840	SLE	T3
1	SLE.665.T3	11340022	SLE	T3
0.933	SLE.665.T3	11342223	SLE	T3
0.84	SLE.665.T3	11342406	SLE	T3
0.364	SLE223.T3	11337280	SLE	T3
0.875	SLE223.T3	11339475	SLE	T3
NA	SLE223.T3	11339640	SLE	T3
0.591	SLE223.T3	11339732	SLE	T3
0	SLE223.T3	11339737	SLE	T3
0.562	SLE223.T3	11339840	SLE	T3
0.909	SLE223.T3	11340022	SLE	T3
1	SLE223.T3	11342223	SLE	T3
0.6	SLE223.T3	11342406	SLE	T3
NA	SLE233.T3	11337280	SLE	T3
0.778	SLE233.T3	11339475	SLE	T3
NA	SLE233.T3	11339640	SLE	T3
0.478	SLE233.T3	11339732	SLE	T3
0.133	SLE233.T3	11339737	SLE	T3
0.64	SLE233.T3	11339840	SLE	T3
0.8	SLE233.T3	11340022	SLE	T3
0.929	SLE233.T3	11342223	SLE	T3
0.765	SLE233.T3	11342406	SLE	T3
0.5	SLE280.T3	11337280	SLE	T3
0.714	SLE280.T3	11339475	SLE	T3
0.6	SLE280.T3	11339640	SLE	T3
0.514	SLE280.T3	11339732	SLE	T3
0.308	SLE280.T3	11339737	SLE	T3
0.5	SLE280.T3	11339840	SLE	T3
1	SLE280.T3	11340022	SLE	T3
0.82	SLE280.T3	11342223	SLE	T3
0.667	SLE280.T3	11342406	SLE	T3
0.857	SLE497.T3	11337280	SLE	T3
0.556	SLE497.T3	11339475	SLE	T3
NA	SLE497.T3	11339640	SLE	T3
0.278	SLE497.T3	11339732	SLE	T3
0.182	SLE497.T3	11339737	SLE	T3
0.333	SLE497.T3	11339840	SLE	T3
1	SLE497.T3	11340022	SLE	T3
0.923	SLE497.T3	11342223	SLE	T3
1	SLE497.T3	11342406	SLE	T3
NA	SLE969.T3	11337280	SLE	T3
NA	SLE969.T3	11339475	SLE	T3
NA	SLE969.T3	11339640	SLE	T3
0.286	SLE969.T3	11339732	SLE	T3
0.1	SLE969.T3	11339737	SLE	T3
0.538	SLE969.T3	11339840	SLE	T3
1	SLE969.T3	11340022	SLE	T3
1	SLE969.T3	11342223	SLE	T3
NA	SLE969.T3	11342406	SLE	T3
